# Supplementary material for: Comparison of ERlangen Score with pTau/Aβ1-42 Ratio for Predicting Cognitive Decline and Conversion to Alzheimer’s Disease
Source: Brain Sci. 2025 Mar 23;15(4):334. doi: 10.3390/brainsci15040334 (PMC12026031; doi:10.3390/brainsci15040334)
Supplement: Supplementary file 1 [file brainsci-15-00334-s001.zip]

Archive with 1 entries (1 files):
- brainsci-3496674-supplementary.pdf
